# Supplementary material for: Photochromic and Luminescent Properties of a Salt of a Hybrid Molecule Based on C60 Fullerene and Spiropyran—A Promising Approach to the Creation of Anticancer Drugs
Source: Molecules. 2023 Jan 22;28(3):1107. doi: 10.3390/molecules28031107 (PMC9921579; doi:10.3390/molecules28031107)
Supplement: Supplementary file 1 [file molecules-28-01107-s001.zip]

Archive with 1 entries (1 files):
- molecules-2143739-supplementary.pdf
